# Supplementary material for: Serum biochemical parameters and cytokine profiles associated with natural African trypanosome infections in cattle
Source: Parasit Vectors. 2017 Jun 27;10:312. doi: 10.1186/s13071-017-2255-9 (PMC5488482; doi:10.1186/s13071-017-2255-9)
Supplement: Supplementary file 1 — Characteristics of selected cattle at Accra and Adidome. (XLSX 10 kb) [file 13071_2017_2255_MOESM1_ESM.xlsx]

## Sheet: Additional file 1
	Additional file 1: Table S1. Charateristics of selected cattle at Accra and Adidome
	Selected Cattle	Breed	Sex	Age
	Accra
	UG-1555	Sanga	Bull	6 months
	UG-184	WASH	Heifer	16 months
	UG-153	WASH	Bull	17 months
	UG-159	Sanga	Bull	17 months
	UG-182	Sanga Cross	Heifer	16 months
	UG-161	Sanga	Heifer	17 months
	UG-169	Sanga Cross	Heifer	17 months
	UG-179	WASH	Heifer	16 months
	UG-166	Sanga Cross	Heifer	16 months
	UG-164	Sanga Cross	Heifer	16 months
	UG-178	WASH	Bull	16 months
	UG-1545	Sanga Cross	Bull	8 months
	UG-165	Sanga Cross	Heifer	17 months
	UG-185	WASH	Heifer	16 months
	UG-156	WASH	Bull	16 months
	UG-181	Sanga Cross	Heifer	16 months
	UG-177	Sanga Cross	Bull	16 months
	UG-168	Sanga Cross	Bull	16 months
	UG-176	Sanga Cross	Heifer	16 months
	UG-155	WASH	Bull	17 months
	Adidome
	AD-7741	Sanga Cross	Bull	14 months
	AD-7742	Sanga Cross	Heifer	13 months
	AD-7743	Sanga Cross	Heifer	14 months
	AD-3780	Sanga Cross	Heifer	6 months
	AD-3737	Sanga Cross	Bull	7 months
	AD-7746	Sanga Cross	Bull	13 months
	AD-7747	Sanga Cross	Heifer	18 months
	AD-7748	Sanga Cross	Heifer	14 months
	AD-7749	Sanga Cross	Bull	13 months
	AD-7751	Sanga Cross	Bull	13 months
	AD-7781	Sanga Cross	Heifer	10 months
	AD-7753	Sanga Cross	Bull	12 months
	AD-7754	Sanga Cross	Heifer	13 months
	AD-7755	Sanga Cross	Heifer	14 months
	AD-7756	Sanga Cross	Heifer	12 months
	AD-7757	Sanga Cross	Heifer	14 months
	AD-7758	Sanga Cross	Heifer	13 months
	AD-7759	Sanga Cross	Heifer	13 months
	AD-7782	Sanga Cross	Heifer	14 months
	AD-7783	Sanga Cross	Bull	14 months
	*UG and AD prefix followed by a number represents unique tags placed on individual cattle selected.
